# Supplementary material for: Efficacy and safety of tacrolimus combined with low-dose glucocorticoids vs. high-dose glucocorticoids in initial treatment of adult-onset minimal change disease: a retrospective cohort study
Source: PeerJ. 2026 Apr 13;14:e21089. doi: 10.7717/peerj.21089 (PMC13086028; doi:10.7717/peerj.21089)
Supplement: Supplemental Information 1 — Each row represents a patient’s baseline data before treatment. [file peerj-14-21089-s001.xlsx]

## Sheet: sheet 1
group	replase	SubjectID	gender	age	SBP	DBP	HB	UTP	Scr	eGFR	TC	TG	BUA	ALB	IgG	weeks-follow up	weeks-CR	weeks-replase
GCs	No	001	male	49	133	89	149	2637	54.75	116.54	11.55	1.42	347	20	3.26	232	1	NA
GCs	No	002	female	65	99	63	140	3586.15	54.71	102.78	4.96	2.47	321	24.9	5.33	80	8	NA
GCs	No	003	male	58	120	80	122	2320.25	54.1	109.94	4.09	1.13	259	23.2	6.35	36	3	NA
GCs	No	004	male	19	131	93	171	9349	72.85	127.94	13.51	1.76	512	15.5	2.19	24	3	NA
GCs	No	005	female	19	129	79	144	7043	50.6	134.2	9.27	2.09	291	17	7.2	44	4	NA
GCs	No	006	female	60	146	90	116	6897	455.6	8.43	8.74	4.23	511	23.7	6.34	36	13	NA
GCs	No	007	female	43	96	60	124	3790.56	52.77	116.62	16.77	1.95	283	19.5	3.68	51	4	NA
GCs	No	008	male	61	132	78	143	5764.19	78	51.44	7.8	2.14	561	18.5	6.01	54	8	NA
GCs	No	009	male	20	104	71	159	8768.52	54.86	175	13.46	1.27	537	18.5	2.55	24	12	NA
GCs	No	010	male	20	109	80	142	10192.8	61.68	153.42	13.82	2.33	372	17.9	2.03	52	8	NA
GCs	No	011	female	56	143	89	118	8116	61.3	97.16	10.42	1.68	321	19.7	5.48	156	1	NA
GCs	No	012	female	23	109	72	129	7486.2	31.67	152.24	9.1	1.19	238	23.3	2.73	156	6	NA
GCs	No	013	male	35	112	76	155	10718	61	96	8.96	1.95	432	15.1	3.5	24	2	NA
GCs	No	014	female	48	134	96	136	4969.1	52.19	108.36	6.03	2.03	243	19.6	7.21	24	5	NA
GCs	No	015	female	42	115	81	124	5896.66	237.52	21.02	4.9	2.22	599	24.1	11.1	144	12	NA
GCs	Yes	016	male	65	135	93	162	7003.62	59.1	100.93	10.6	5.02	465	16.2	4.51	192	10	64
GCs	Yes	017	male	65	127	73	118	8339.31	56.32	102.94	6.75	1.27	322	28.9	6.46	112	6	48
GCs	Yes	018	male	53	93	68	156	1300	58	133.65	5.37	1.87	333	22.2	10.6	160	10	160
GCs	Yes	019	male	19	135	77	155	11523.8	65.55	133.61	16.01	1.45	382	19.1	3.43	96	3	10
GCs	Yes	020	male	25	113	61	139	7174	277.23	26.16	11.31	3.36	277	16.7	2.38	335	4	48
GCs	Yes	021	female	35	109	73	138	20218.7	68.37	90.23	18.33	6.83	476	13.9	3.23	100	12	16
GCs	Yes	022	male	18	120	78	146	13702.1	54.27	145.41	8.63	1.4	626	17.7	4.73	48	4	48
GCs	Yes	023	male	26	121	92	164	5284.62	63.79	128.63	8.925	5.38	422	22	7.04	216	2	8
GCs	Yes	024	male	56	114	66	131	7055.3	78.98	95.43	9.18	2.6	391	14	4.5	122	8	58
GCs	Yes	025	male	21	107	53	148	10365.3	69.26	128.8	12.42	1.39	401	15.7	3.64	270	2	20
GCs	Yes	026	female	65	124	67	126	4609	47.28	99.34	10	3.4	264	18.9	5.79	268	4	134
GCs	Yes	027	female	49	91	72	137	7603.86	57	103.95	10.42	1.09	270	17	6.09	232	3	98
GCs	Yes	028	male	30	120	80	177	8604	70	90	8.55	2.36	333	31	9.4	126	4	16
GCs	Yes	029	male	34	125	86	134	7214.8	135.3	55	9.67	3.06	619	22.7	7.9	168	2	52
GCs	Yes	030	male	64	119	81	150	11190	709.2	6.39	6.61	0.76	270	19.9	5.38	236	6	24
GCs	Yes	031	male	29	156	97	184	10673.8	88.76	100.77	10.84	3.04	606	18.8	3.81	88	12	84
GCs	Yes	032	female	51	101	73	130	10106.7	51.2	106.77	8.51	2.16	379	26.2	11.4	140	2	26
GCs	Yes	033	female	28	120	75	125	9693.71	72.48	97.41	10.66	3	387	19.6	5.22	78	4	12
GCs	Yes	034	female	46	132	75	113	8599	45.1	115.3	7.11	2.03	232	19.3	6.39	280	6	100
GCs	Yes	035	female	18	124	97	129	7996.56	32.49	158	12.36	1.34	262	18.8	3.12	156	3	24
GCs	Yes	036	male	48	120	85	155	3490	62	111.27	8.86	2.34	266	24.2	11.3	352	8	20
GCs	Yes	037	female	59	127	79	146	7730	67.59	82.23	13.69	2.7	330	13	7.73	150	8	130
GCs	Yes	038	male	26	132	71	128	8621	72.75	121	8.46	1.26	482	24.2	5.91	40	4	32
GCs	Yes	039	female	23	114	72	133	7339	37.26	144.31	8.81	3	286	26.9	5.81	56	4	24
TAC	No	040	female	30	92	66	121	9673.28	54.29	121.38	11.4	2.68	220	21.4	4.28	28	12	NA
TAC	No	041	female	30	91	69	139	11913.6	32.67	143.46	9.94	2.79	283	17.3	6.64	156	7	NA
TAC	No	042	male	56	142	78	134	12285.5	161	45.29	9.08	4.27	582	16.8	2.6	260	13	NA
TAC	No	043	female	64	120	70	136	5070	54.72	103.22	10.54	2.4	345	21.2	8.21	284	12	NA
TAC	No	044	female	38	115	73	150	8226.3	56.69	113	9.25	2.82	308	26.9	14.5	144	3	NA
TAC	No	045	male	45	123	86	156	6219	61.11	114.56	7.73	1.37	377	25	5.81	96	5	NA
TAC	No	046	male	36	108	84	167	8024.32	63.41	131.89	6.93	2.83	462	18	5.52	40	4	NA
TAC	No	047	female	41	133	98	113	5802	224.37	22.65	10.59	6.39	913	18	15.6	36	8	NA
TAC	Yes	048	female	47	103	79	111	18720.8	57.52	105.69	9.86	1.8	312	15	3.67	60	4	40
TAC	Yes	049	female	41	122	82	135	7000	56	110	5.2	2.1	291	21	4.85	40	0.5	40
TAC	Yes	050	male	49	125	97	182	4179.45	71.65	104.34	4.98	1.59	407	29.2	9.34	234	4	156
TAC	Yes	051	male	61	148	106	141	2978.3	80.5	90.5	14.04	1.95	301	14.5	5.84	120	6	112
TAC	Yes	052	male	26	136	84	168	9366.12	58.45	133.34	14.2	3.31	406	18.9	2.51	196	28	52
TAC	Yes	053	female	41	110	78	148	4390.32	49.8	155	6.37	1.01	278	25.1	5.74	156	32	104
TAC	Yes	054	female	18	121	90	166	1982.82	43.15	142.42	10.05	1.51	505	22.9	5.88	248	8	41
TAC	Yes	055	female	68	130	80	165	10325.9	57.9	76.56	4.36	0.74	368	23.1	6.8	210	4	128
TAC	Yes	056	male	67	126	75	140	9057.27	60.75	122.16	10.88	2.26	443	31.4	6.3	144	3	48
TAC	Yes	057	male	83	113	79	150	7882	99.46	22.4	6.36	2.78	440	22.4	5.75	64	1	16
TAC	Yes	058	male	25	115	59	129	13137.8	60.55	132.34	6.33	0.89	418	23.5	3.26	58	6	30
TAC	Yes	059	female	19	108	83	146	22379.5	56.8	128	14.37	5.28	445	14.5	3.19	62	4	38
