# Supplementary material for: Efficacy and safety of tacrolimus combined with low-dose glucocorticoids vs. high-dose glucocorticoids in initial treatment of adult-onset minimal change disease: a retrospective cohort study
Source: PeerJ. 2026 Apr 13;14:e21089. doi: 10.7717/peerj.21089 (PMC13086028; doi:10.7717/peerj.21089)
Supplement: Supplemental Information 2 — Follow-up data for ALB, UTP, and eGFR from patients in the GCs and TAC groups. [file peerj-14-21089-s002.xlsx]

## Sheet: Sheet1
UTP	Group	Mean	Standard Deviation	Group	Mean	Standard Deviation
UTP	GCs	8.434	0.665	TAC	8.898	1.182
UTP4w	GCs	1.493	0.399	TAC	2.794	0.949
UTP8w	GCs	0.668	0.227	TAC	1.79	0.723
UTP12w	GCs	0.551	0.242	TAC	0.591	0.376
UTP16w	GCs	0.572	0.19	TAC	0.7	0.36
UTP20w	GCs	0.788	0.345	TAC	0.613	0.328
UTP24w	GCs	0.649	0.361	TAC	0.553	0.297
UTP28w	GCs	0.337	0.132	TAC	1.53	0.807
UTP52w	GCs	0.621	0.231	TAC	0.667	0.437
ALB		Mean	Standard Deviation		Mean	Standard Deviation
ALB	GCs	20.3028	0.81149	TAC	20.915	1.08711
ALB4w	GCs	34.7556	1.16054	TAC	29.4925	1.92298
ALB8w	GCs	39.2328	0.93806	TAC	34.2125	1.83297
ALB12w	GCs	39.7417	0.86288	TAC	39.84	1.01565
ALB16w	GCs	40.4389	0.78641	TAC	39.38	1.3352
ALB20w	GCs	40.1361	1.10307	TAC	40.305	1.27771
ALB24w	GCs	40.6861	0.93345	TAC	40.44	1.45619
ALB28w	GCs	41.2972	1.05818	TAC	37.455	2.22815
ALB52w	GCs	41.1722	1.12984	TAC	40.5	1.34288
eGFR		Mean	Standard Deviation		Mean	Standard Deviation
eGFR	GCs	104.008	6.52806	TAC	105.931	8.72246
eGFR4w	GCs	98.0225	6.47692	TAC	94.731	7.32395
eGFR8w	GCs	108.474	4.10352	TAC	100.251	6.9209
eGFR12w	GCs	112.196	3.35191	TAC	104.049	5.64223
eGFR16w	GCs	110.892	3.48053	TAC	105.564	5.60183
eGFR20w	GCs	110.846	2.98189	TAC	105.6	5.59408
eGFR24w	GCs	112.799	3.06379	TAC	103.965	5.44104
eGFR28w	GCs	113.187	3.05712	TAC	102.321	4.56549
eGFR52w	GCs	116.259	3.72464	TAC	123.55	18.6984
