# Supplementary material for: Efficacy and safety of tacrolimus combined with low-dose glucocorticoids vs. high-dose glucocorticoids in initial treatment of adult-onset minimal change disease: a retrospective cohort study
Source: PeerJ. 2026 Apr 13;14:e21089. doi: 10.7717/peerj.21089 (PMC13086028; doi:10.7717/peerj.21089)
Supplement: Supplemental Information 3 — Cumulative relapse and complete remission in patients from the GCs and TAC groups. [file peerj-14-21089-s003.xlsx]

## Sheet: Sheet1
weeks	Group	GCs group	TAC group
4	replase	0	0
	complete remission	21	9
8	replase	1	0
	complete remission	32	15
12	replase	3	0
	complete remission	36	17
16	replase	5	1
	complete remission	39	18
20	replase	7	1
	complete remission	39	18
24	replase	10	1
	complete remission	39	18
